# Supplementary material for: Fine Structure and the Huge Zero-Field Splitting in Ni2+ Complexes
Source: Molecules. 2022 Dec 14;27(24):8887. doi: 10.3390/molecules27248887 (PMC9784865; doi:10.3390/molecules27248887)
Supplement: Supplementary file 1 [file molecules-27-08887-s001.zip]

Archive with 1 entries (1 files):
- molecules-2086444-supplementary.pdf
